# Supplementary material for: Feasibility of Anti-CEA Dye Conjugate for Cancer-Specific Imaging in Gastric Cancer Cell Lines and Mouse Xenograft Models
Source: Cancers (Basel). 2025 Sep 8;17(17):2937. doi: 10.3390/cancers17172937 (PMC12428090; doi:10.3390/cancers17172937)
Supplement: Supplementary file 1 [file cancers-17-02937-s001.zip]

Archive with 1 entries (1 files):
- cancers-3824367-supplementary.pdf
